# Supplementary material for: Application of Liquid Chromatography/Tandem Mass Spectrometry for Quantitative Analysis of Plasmalogens in Preadolescent Children—The Hokkaido Study
Source: Diagnostics (Basel). 2025 Mar 16;15(6):743. doi: 10.3390/diagnostics15060743 (PMC11941332; doi:10.3390/diagnostics15060743)
Supplement: Supplementary file 1 [file diagnostics-15-00743-s001.zip]

Archive with 1 entries (1 files):
- diagnostics-3491880-supplementary.xlsx
