# Supplementary material for: Application of Liquid Chromatography/Tandem Mass Spectrometry for Quantitative Analysis of Plasmalogens in Preadolescent Children—The Hokkaido Study
Source: Diagnostics (Basel). 2025 Mar 16;15(6):743. doi: 10.3390/diagnostics15060743 (PMC11941332; doi:10.3390/diagnostics15060743)
Supplement: Supplementary file 1 [file diagnostics-15-00743-s001.zip › diagnostics-3491880-supplementary.xlsx]

## Sheet: Table S1
Table S1: Concentartion of plasmologens detected in childrens plasma.
	Children Demographics								Concentration (pmol/uL of plasma)
	sex	sex	age	height	weight	group	Body Weight	Height	PlsEtn_16:0/20:5	PlsEtn_16:0/18:2	PlsEtn_16:0/18:1	PlsEtn_18:0/22:6	PlsEtn_18:0/20:4	PlsEtn_18:0/18:2	PlsCho_16:0/20:5	PlsCho_16:0/18:2	PlsCho_16:0/18:1		A= Under weight
MC01	MC01	female	10	146.3	40.9	B	40.9	146.3	24.6497	4.07708	7.25288	10.422	52.7984	8.25521	1.34808	12.1947	3.64609		B- Normmal weight
MC02	MC02	female	10	141	36.5	B	36.5	141	6.6233	1.98748	3.16415	6.07343	35.8269	7.31857	1.69223	14.5621	3.94899		C=Over weight
MC03	MC03	female	10	146.5	39	B	39	146.5	1.42563	1.55159	2.48373	3.86851	28.0454	7.27295	0.461604	12.7072	4.19265
MC04	MC04	female	10	133.6	29.7	B	29.7	133.6	2.98136	2.48843	3.85896	5.77596	35.7563	8.13832	0.649154	11.7628	3.4405
MC06	MC06	male	10	134.5	33.1	B	33.1	134.5	9.19555	2.9174	3.6915	5.96861	36.3268	9.01393	1.63414	15.1836	3.44878
MC07	MC07	male	10	133.4	27.7	B	27.7	133.4	3.85952	2.99113	4.25312	6.05768	46.9958	10.4038	0.855896	17.957	4.60232
MC09	MC09	male	10	129.3	25.5	B	25.5	129.3	9.62822	2.25006	3.06413	7.94837	39.3438	10.3299	1.45032	13.1914	3.5593
MC10	MC10	male	9	124.2	24.2	B	24.2	124.2	9.267	3.59836	4.52637	9.91859	49.0651	10.4497	1.10436	17.7623	4.60534
MC11	MC11	female	10	136	30.7	B	30.7	136	7.55599	2.74879	4.09396	8.39766	49.8142	9.78251	1.61874	21.0599	6.5214
MC12	MC12	male	9	135.3	30.9	B	30.9	135.3	6.5036	2.85257	4.18595	11.9037	63.1069	11.7087	1.12756	14.0822	4.25281
MC13	MC13	female	10	134.4	28	B	28	134.4	7.6302	3.15527	4.36626	10.8215	54.3275	9.37239	1.40829	19.7742	6.05131
MC14	MC14	female	10	141.9	39.6	B	39.6	141.9	1.7533	1.67942	2.53383	3.58633	33.6936	8.28285	0.547507	11.8925	4.09596
MC15	MC15	male	10	136	31.3	B	31.3	136	2.7442	1.9856	3.26725	7.27885	49.5104	8.81969	0.546145	15.0923	4.36655
MC16	MC16	male	10	141	33	B	33	141	24.0045	3.05459	5.25031	10.7709	52.4373	7.45951	2.64445	8.28226	2.30523
MC17	MC17	female	10	152.2	54.8	C	54.8	152.2	2.78004	4.37332	6.07241	6.83751	41.5085	11.3697	0.424169	14.8966	3.15403
MC19	MC19	male	10	131.8	35.5	C	35.5	131.8	7.27091	2.49633	3.76288	7.18959	40.0421	10.9717	1.21045	10.9224	3.18577
MC21	MC21	female	10	141.3	36.9	B	36.9	141.3	12.4393	3.51785	4.50204	9.10936	56.3542	12.7816	4.24245	17.6464	4.22989
MC22	MC22	female	10	149	47.4	B	47.4	149	4.28313	3.37198	5.27499	10.0485	58.6204	11.431	0.790631	15.7296	4.16859
MC23	MC23	male	9	140.2	38.9	B	38.9	140.2	14.4946	2.11603	3.68474	8.65927	36.5301	4.95008	1.449	8.5353	2.31226
MC24	MC24	male	10	138.1	30.3	B	30.3	138.1	2.88168	2.85676	4.61087	9.31389	43.7597	7.34874	0.519754	15.5514	4.09344
MC27	MC27	female	10	137	26.2	B	26.2	137	5.60345	3.64669	4.44596	10.1202	58.6789	13.067	0.786404	17.1235	4.21044
MC31	MC31	male	10	144.2	48	C	48	144.2	7.68131	2.34052	3.83469	6.86926	49.3499	9.13671	1.4936	12.6562	3.93379
MC36	MC36	male	10	145.8	33.8	B	33.8	145.8	2.39135	3.76438	4.508	5.96024	37.5781	11.7521	0.280335	15.1474	3.51284
MC38	MC38	male	10	138.2	37.5	B	37.5	138.2	8.77805	1.9324	3.58335	11.3804	56.1211	8.59569	2.08274	13.9274	4.7881
MC39	MC39	male	10	145.2	38	B	38	145.2	10.3163	2.3845	3.41936	11.652	40.26	8.76703	1.89161	12.6904	3.78199
MC40	MC40	female	10	146.2	30.5	A	30.5	146.2	8.22872	2.5967	3.84251	8.8653	48.8867	8.15748	1.0961	9.30833	3.24067
MC41	MC41	male	10	139.4	30	B	30	139.4	17.462	5.31029	7.30141	17.0508	75.2085	12.5851	1.73423	14.0901	3.88383
MC42	MC42	female	10	135	31.5	B	31.5	135	7.06924	3.22883	5.89977	10.9061	80.1599	11.9014	1.08075	16.5967	5.15258
MC48	MC48	male	10	144.5	38.2	B	38.2	144.5	32.9047	5.08648	6.69999	13.8288	67.7377	16.6166	3.51116	16.7479	4.42526
MC49	MC49	female	10	147	35	B	35	147	9.09724	2.68407	3.15731	7.93555	37.767	11.026	1.69974	17.8707	4.33645
MC51	MC51	female	9	138.3	28.1	B	28.1	138.3	9.7274	1.95055	2.42825	10.6781	39.7941	8.67387	1.68729	14.1151	3.36994
MC52	MC52	male	10	145.6	31.3	B	31.3	145.6	3.69738	2.20705	3.61874	6.48537	37.2049	7.32899	0.962364	19.0998	4.0204
MC53	MC53	male	9	131.5	27.4	B	27.4	131.5	12.0181	2.20288	3.61647	7.7925	35.7128	5.0843	1.73854	10.1891	2.85074
MC54	MC54	male	9	129.8	28	B	28	129.8	14.9287	2.39066	3.70731	10.0909	42.769	7.21301	1.63337	7.62102	2.46572
MC60	MC60	male	9	138.4	29.7	B	29.7	138.4	5.88352	2.11357	3.2443	6.05486	34.5058	7.62362	1.37638	13.4494	3.7466
MC61	MC61	male	10	132.5	28.7	B	28.7	132.5	5.65286	3.37649	4.80457	9.10296	60.5591	8.68832	0.999982	15.8229	3.53585
MC65	MC65	male	10	149.6	44	B	44	149.6	1.172	0.942883	1.53353	2.86852	25.4532	4.25744	0.395332	6.41368	2.07832
MC66	MC66	female	10	144.7	30	A	30	144.7	25.3679	4.09696	6.02306	13.0777	52.2181	9.61229	1.5717	14.5847	3.62047
MC67	MC67	male	9	133.2	30	B	30	133.2	15.0802	3.78781	4.89218	10.7907	77.3738	17.6066	3.44173	19.7671	3.80693
MC68	MC68	male	9	130.5	25.3	B	25.3	130.5	6.33456	2.77652	3.34789	8.24496	50.8745	6.73665	1.39866	10.9514	3.53107
MC69	MC69	female	9	133.5	28.8	B	28.8	133.5	12.0021	3.74462	5.45926	12.6969	53.4588	9.8869	1.92068	17.3285	4.39097
MC70	MC70	female	10	152.5	37.8	B	37.8	152.5	1.98151	1.68587	2.34606	4.22852	26.5913	8.12574	0.70313	10.5965	3.026
MC71	MC71	male	9	138.1	33.6	B	33.6	138.1	3.13163	2.40561	3.50587	6.44305	44.4297	8.47963	0.779908	13.6428	3.97815
MC72	MC72	female	9	129.2	22.3	B	22.3	129.2	2.9415	2.11356	3.50808	7.83759	64.2758	8.52433	0.568328	9.99604	3.38178
MC73	MC73	male	9	136.4	25	A	25	136.4	2.25448	1.635	2.90759	4.53853	47.4621	6.39252	0.392628	8.01312	2.46729
MC75	MC75	male	10	143.5	37	B	37	143.5	18.078	2.40515	3.65347	10.3438	56.7171	7.46584	2.07471	10.7618	2.84325
MC76	MC76	female	10	140.1	32.8	B	32.8	140.1	10.2607	4.16921	5.28353	11.6552	53.1632	14.4149	1.53652	19.0311	4.66095
MC78	MC78	female	10	142.2	40	B	40	142.2	2.90922	1.17587	2.06373	4.43595	35.1765	5.51969	0.769591	8.31241	2.69922
MC79	MC79	female	10	140.3	34.8	B	34.8	140.3	4.54596	2.20986	3.01729	7.15731	48.5063	8.36404	0.805213	13.122	3.19566
MC80	MC80	male	10	130.5	25.4	B	25.4	130.5	13.1164	4.03921	6.50534	13.0711	59.5797	10.8371	1.89086	16.6143	5.04198
MC81	MC81	male	10	143.3	41.1	B	41.1	143.3	5.10406	2.95728	4.5402	6.57296	62.5898	10.8328	0.659705	12.8469	4.18924
MC83	MC83	male	10	130.5	24	B	24	130.5	8.80155	2.55559	3.6603	9.51422	43.3501	9.55331	1.33332	16.9026	4.80573
MC84	MC84	male	10	144.8	35.2	B	35.2	144.8	14.4403	1.44712	2.58689	5.61034	41.9099	6.86796	2.85409	7.96108	3.05867
MC86	MC86	male	10	142.3	34	B	34	142.3	6.72479	2.3751	4.18211	7.08495	45.6492	8.12584	1.21841	10.207	3.68269
MC87	MC87	male	10	140.3	46.2	C	46.2	140.3	6.04407	2.34129	2.67701	6.41297	48.5723	7.86151	1.03468	11.0292	3.2474
MC88	MC88	female	10	129	22	B	22	129	2.10616	1.89615	2.47622	5.22707	37.7574	5.77337	0.345214	10.0736	3.26703
MC90	MC90	male	9	130.4	26.5	B	26.5	130.4	19.0952	4.01416	7.32019	12.7971	53.4929	9.50251	0.811114	13.1339	3.79239
MC91	MC91	female	9	135.4	27.7	B	27.7	135.4	1.91421	1.69285	2.2896	5.41703	39.11	8.14923	0.641965	12.0122	3.74242
MC92	MC92	female	10	148	39	B	39	148	5.75305	3.33311	4.67197	6.83819	54.0333	11.0596	0.73131	14.5176	4.58991
MC93	MC93	female	10	157.7	40	B	40	157.7	4.79659	2.43871	3.22598	7.55986	44.7872	9.68922	1.22538	13.0846	3.50819
MC95	MC95	female	10	143.2	34.5	B	34.5	143.2	17.1785	5.28805	8.11475	12.2936	71.2493	15.1127	1.37891	18.4434	6.41533
MC96	MC96	female	11	149.1	38.5	B	38.5	149.1	8.00957	2.25138	3.21554	8.98097	47.3511	8.04456	1.10053	8.9088	3.25926
MC97	MC97	female	10	139.3	40.5	C	40.5	139.3	6.52907	2.51083	3.58189	7.03339	50.0842	7.89942	0.991279	9.18063	3.11953
MC_099	MC99	female	10	143.1	31	B	31	143.1	42.2178	6.34481	9.67972	16.557	75.6932	14.6573	0.947301	12.6772	2.61931
MC_101	MC101	male	10	145.2	40.5	B	40.5	145.2	33.2429	2.59823	4.70808	10.4091	49.4058	10.4872	2.00557	13.1977	3.82592
MC_102	MC102	male	10	134.3	33	B	33	134.3	63.0602	7.36036	10.1387	19.6676	106.684	24.8909	1.57004	18.1328	4.36744
MC_103	MC103	male	11	140.5	30.5	B	30.5	140.5	38.2573	2.52671	4.42098	14.0444	58.3245	9.5426	3.02876	14.0371	3.95192
MC_105	MC105	male	9	140	35.6	B	35.6	140	11.8815	2.81288	4.35048	9.13206	58.8722	10.326	0.793196	10.5594	2.87726
MC_106	MC106	female	10	131.7	34	C	34	131.7	18.4773	3.55363	4.46776	9.24136	52.5094	13.7423	0.934089	11.6375	2.32575
MC_107	MC107	female	10	143.8	31	B	31	143.8	27.1987	1.74783	3.07632	8.31922	38.6856	8.06601	1.60696	13.7739	3.5038
MC_108	MC108	male	10	141	39.5	B	39.5	141	46.7795	4.72019	6.61911	10.5333	52.9781	16.0643	1.94579	13.8898	4.12844
MC_109	MC109	female	10	138.6	27	B	27	138.6	16.6558	2.81461	4.48036	8.42546	47.3822	12.6047	0.808262	10.7559	3.21038
MC_110	MC110	female	10	139.5	30.4	B	30.4	139.5	16.3645	3.6856	2.76271	6.13007	53.5818	17.8059	0.91325	12.9398	2.76457
MC_111	MC111	female	10	133.5	34	B	34	133.5	34.4945	3.19731	4.85385	12.8531	56.7652	12.9561	2.33092	12.6604	3.14125
MC_113	MC113	male	10	141.5	44	C	44	141.5	22.43	3.89583	5.5203	12.0948	67.322	13.707	1.3593	13.1078	2.98519
MC_114	MC114	female	9	146.4	44.7	B	44.7	146.4	19.4243	4.33917	7.41807	12.5732	77.6344	17.8299	1.09626	17.3279	4.35364
MC_115	MC115	female	10	138.3	31	B	31	138.3	9.59664	5.87462	6.74007	11.1116	71.879	25.2858	0.557669	21.5912	4.71578
MC_116	MC116	male	10	136.8	30.3	B	30.3	136.8	16.8747	3.13425	4.5474	9.72593	68.2173	14.5232	0.997627	14.2643	3.61041
MC_117	MC117	male	10	125.3	19.4	B	19.4	125.3	37.5903	2.96095	4.07364	12.033	50.8982	14.0666	1.24935	11.0828	2.52325
MC_119	MC119	male	9	131.5	34.5	B	34.5	131.5	7.43268	2.42754	3.20757	6.92478	56.5027	10.4209	0.323633	7.78867	2.0844
MC_120	MC120	female	9	132.8	24.8	B	24.8	132.8	27.7848	6.25853	9.5854	14.8425	111.132	21.3394	1.27007	14.9299	3.00124
MC_121	MC121	male	10	141.1	29.9	B	29.9	141.1	17.5668	3.18909	4.71657	9.1028	60.0392	13.9031	1.06724	14.5278	3.58056
MC_122	MC122	male	9	137.5	39.1	B	39.1	137.5	37.3435	4.3659	7.00752	15.8955	60.7933	10.7942	1.43307	13.5604	3.35842
MC_123	MC123	female	9	128.1	22.4	B	22.4	128.1	23.6809	3.57223	4.34137	10.9648	62.1507	17.8839	0.933021	9.85908	2.41781
MC_125	MC125	male	9	133.3	28.2	B	28.2	133.3	4.64469	2.62105	3.90783	5.95853	49.8505	13.2652	0.375491	12.7951	3.60225
MC_126	MC126	female	9	133.6	25.4	B	25.4	133.6	4.60324	3.3158	3.91402	6.33979	40.2355	13.9745	0.285013	13.7662	2.87728
MC_127	MC127	male	9	131.6	27.6	B	27.6	131.6	22.307	4.79334	7.20235	10.3453	73.265	18.6977	1.09696	16.8995	4.00046
MC_128	MC128	female	9	145.5	49	C	49	145.5	29.545	3.92807	5.31512	9.75125	59.5022	14.486	1.46824	14.0037	3.21273
MC_129	MC129	male	9	145.4	41.6	B	41.6	145.4	15.0594	2.23771	3.43653	9.31385	58.128	10.052	1.09168	8.20156	1.94549
MC_131	MC131	female	10	142.3	36.5	B	36.5	142.3	32.2971	5.47654	7.49011	8.63557	64.7563	14.205	0.869294	13.7279	2.79592
MC_133	MC133	female	10	149.7	53	C	53	149.7	17.388	6.4729	8.17582	13.9448	107.119	25.3282	1.39608	17.6059	4.30924
MC_134	MC134	male	10	144.9	54.5	C	54.5	144.9	10.8981	2.80831	4.57715	7.33822	57.0395	12.2887	0.714168	8.93587	2.10242
MC_135	MC135	female	10	126.4	25	B	25	126.4	20.7867	4.58703	6.9094	13.6252	62.9499	11.4658	0.768714	12.8597	2.84692
MC_136	MC136	male	9	138.4	30.2	B	30.2	138.4	12.0668	4.69926	6.16557	9.53127	72.9574	19.5671	1.1896	16.6257	3.43003
MC_137	MC137	male	9	142.2	44	C	44	142.2	9.83014	3.60301	5.16721	7.30301	67.6647	14.2598	0.757564	11.4426	2.74581
MC_138	MC138	female	10	139.5	29.2	B	29.2	139.5	15.9934	4.45225	6.93202	14.0456	79.728	19.7591	1.63093	15.0464	3.89929
MC_139	MC139	male	10	136.4	32	B	32	136.4	11.7069	3.82467	6.49825	13.6728	65.3252	15.852	1.30924	17.8572	4.29374
MC_140	MC140	male	10	134.7	28.1	B	28.1	134.7	10.8796	2.52889	4.11599	8.93723	55.4744	12.8557	0.781838	13.6312	3.08907
MC_141	MC141	male	10	132.9	31.1	B	31.1	132.9	44.6291	2.86048	6.05501	13.7906	75.5471	11.3321	2.14438	11.263	2.73457
MC_142	MC142	male	9	138	28.2	B	28.2	138	47.5686	2.29341	4.2569	10.9762	57.5844	10.4226	2.26027	12.471	3.20745
MC_144	MC144	female	10	128.4	26	B	26	128.4	12.397	2.06843	3.11593	5.86708	48.9713	9.3881	0.743067	11.4457	2.6857
MC_145	MC145	male	10	126	24.8	B	24.8	126	8.15789	1.75363	2.94241	5.84284	32.3209	9.6755	0.896168	12.5129	3.16809
MC_146	MC146	male	9	137	28	B	28	137	12.9836	3.42173	6.6383	11.3602	52.2115	9.22277	0.715642	12.8126	3.12777
MC_147	MC147	female	10	129.2	22.4	B	22.4	129.2	9.02911	4.3142	6.39654	11.9192	69.0865	19.1259	0.738988	19.0545	4.19449
MC_148	MC148	female	10	137.5	33.5	B	33.5	137.5	24.4376	2.55852	4.66445	10.5123	76.9257	11.6751	1.21276	8.61446	2.24101
MC_149	MC149	female	10	146.5	31.9	B	31.9	146.5	3.15815	3.4127	4.24933	6.75858	35.9846	15.5538	0.366474	13.8023	3.40874
MC_150	MC150	female	9	133	23	A	23	133	16.9021	2.88909	5.18172	10.9659	72.7706	11.92	1.17981	16.8747	4.59768
MC_151	MC151	male	9	131.6	28.2	B	28.2	131.6	47.7828	5.26256	7.57053	14.6583	79.0834	18.3495	2.18397	19.1459	4.09803
MC_152	MC152	female	10	134.5	30.5	B	30.5	134.5	27.6338	4.99028	8.08488	13.4734	74.4946	16.0036	2.00982	21.38	3.78159
MC_153	MC153	male	10	137.2	44.2	C	44.2	137.2	17.6568	2.60425	4.18989	5.15378	43.4972	10.6121	1.35349	10.8311	2.53778
MC_154	MC154	male	9	135	31.8	B	31.8	135	11.3391	2.93462	4.70218	9.10673	62.3885	14.1483	0.876921	12.2632	3.13699
MC_155	MC155	female	10	143	38.1	B	38.1	143	32.78	3.39819	4.42714	10.3045	31.2395	10.3269	1.33922	11.6873	2.63467
MC_156	MC156	male	9	140.3	27.2	A	27.2	140.3	9.00441	3.79666	6.41485	8.70399	62.7351	16.2046	0.401502	11.9738	2.77395
MC_157	MC157	female	9	143.4	42.9	B	42.9	143.4	15.003	4.85351	5.99944	11.8505	69.1279	22.2096	0.907598	12.6293	3.1048
MC_158	MC158	female	10	153.2	63.9	C	63.9	153.2	16.3276	2.67874	3.86365	5.54911	49.0566	9.56898	0.495119	5.93412	1.61861
MC_159	MC159	female	10	149.5	39.5	B	39.5	149.5	14.5451	3.52822	5.0326	9.94349	58.4871	17.0297	0.858639	11.499	2.56335
MC_160	MC160	male	9	137.9	30	B	30	137.9	16.4794	3.75143	4.75358	9.84421	61.0997	14.9461	1.17963	15.1895	3.34689
MC_161	MC161	male	9	135.2	32	B	32	135.2	28.882	3.82871	5.76128	11.1259	62.5593	13.0029	2.00402	18.3052	3.13084
MC_162	MC162	female	10	132	28.8	B	28.8	132	17.0297	4.86388	6.56941	12.2969	74.1794	17.3576	0.868576	19.8338	4.14201
MC_163	MC163	male	10	148.3	48.4	B	48.4	148.3	17.2398	4.96476	5.82927	10.7064	62.5151	16.2863	1.08945	16.9832	3.17844
MC_164	MC164	male	9	140.3	36.2	B	36.2	140.3	26.8456	3.02011	4.4249	9.25813	48.5313	11.3898	1.11787	11.4572	2.57327
MC_165	MC165	male	9	131	26	B	26	131	18.4727	3.62531	6.13843	10.8245	69.5225	12.595	1.1515	18.488	3.941
MC_166	MC166	female	10	142.5	31.5	B	31.5	142.5	39.649	3.21561	5.27371	14.4708	49.6062	9.01291	0.797422	8.0234	2.23195
MC_167	MC167	male	10	137.1	26.3	B	26.3	137.1	14.607	4.39147	6.57646	12.2081	51.2158	18.1887	0.44092	9.2527	2.94348
MC_168	MC168	male	10	152.4	57.1	C	57.1	152.4	14.8577	2.76209	5.09787	9.80586	60.3864	8.64637	0.529008	6.11769	1.89178
MC_169	MC169	male	11	136.5	27	B	27	136.5	14.0568	2.37964	3.00082	9.84114	44.2325	8.81786	0.683341	8.11207	1.89616
MC_170	MC170	male	10	144.5	34.5	B	34.5	144.5	13.1529	2.57378	3.7109	3.34638	39.6418	8.91932	0.87776	10.1087	2.43291
MC_172	MC172	female	11	150	41	B	41	150	55.3082	5.4583	8.16407	22.2219	102.477	16.282	1.48521	11.0191	3.14876
MC_173	MC173	male	11	139.7	53.8	C	53.8	139.7	33.4498	4.13668	7.58792	12.2	83.6484	16.2656	1.23828	8.6795	2.61411
MC_174	MC174	female	10	144.4	44.8	C	44.8	144.4	16.5394	3.20552	3.96068	9.63217	52.3806	10.5467	0.630656	6.78455	1.90879
MC_176	MC176	male	10	140.5	50.1	C	50.1	140.5	13.19	6.13293	8.78402	9.73013	65.2242	19.7456	0.738344	13.2899	3.64312
MC_177	MC177	female	9	133	29.5	B	29.5	133	32.1479	3.81544	8.35611	17.1975	65.0862	8.42437	1.51331	10.9834	3.03621
MC_178	MC178	female	9	137.5	30	B	30	137.5	15.8731	2.63155	3.85045	9.01358	38.9972	9.5665	0.7771	11.34	2.74626
MC_179	MC179	female	10	139.5	35.1	B	35.1	139.5	45.0779	3.13357	5.09677	12.14	64.7423	8.88102	2.90261	9.19216	1.9411
MC_180	MC180	male	12	153.2	55.2	C	55.2	153.2	23.7455	3.66211	5.03001	9.38576	62.8026	11.3525	0.566271	6.5609	1.44147
MC_182	MC182	female	9	138	28.5	B	28.5	138	7.40278	2.0468	2.50654	3.82013	30.3943	7.7044	0.386158	7.64605	1.93931
MC_183	MC183	female	9	138	34.3	B	34.3	138	14.145	3.24883	4.25951	8.76127	47.5706	9.42065	1.01915	14.6711	3.10432
MC_184	MC184	female	10	138.9	33	B	33	138.9	25.1696	2.00246	2.47546	5.11777	27.4768	6.33252	1.2787	12.5803	2.72568
MC_185	MC185	male	11	144	38.9	B	38.9	144	9.16469	1.77257	2.4712	4.01602	26.5471	6.85596	0.551669	7.53828	1.8764
MC_186	MC186	female	11	158.5	42.2	B	42.2	158.5	11.583	1.19425	1.28659	2.93639	14.2398	4.69624	0.78043	9.00188	1.84363
MC_187	MC187	female	11	153.8	34.4	A	34.4	153.8	8.11347	1.24161	1.75426	3.57887	20.9894	4.68976	0.790057	14.0213	3.83261
MC_188	MC188	male	11	146	34.8	B	34.8	146	8.47583	2.3851	3.81337	8.89188	42.1694	11.3922	0.745943	9.35686	2.56969
MC_190	MC190	male	9	132.6	26	B	26	132.6	49.3791	10.3678	16.2652	26.002	99.5135	23.212	1.77206	26.9081	5.05656
MC_191	MC191	male	10	138	31.5	B	31.5	138	8.97036	2.10296	3.49298	4.41649	36.0813	8.68515	0.625788	8.6498	2.13278
MC_192	MC192	male	9	136.7	31.8	B	31.8	136.7	13.4249	3.31966	4.61056	4.97246	32.8286	12.9082	0.709266	15.6591	3.35546
MC_193	MC193	female	10	139.2	37.3	B	37.3	139.2	24.4269	6.01796	7.28158	12.9535	57.8754	23.3134	1.87828	19.3239	4.99136
MC_194	MC194	male	9	129.1	24	B	24	129.1	15.253	3.16095	4.20203	7.96425	41.376	13.8036	1.09173	14.9388	3.46539
MC_195	MC195	female	9	141.1	40	B	40	141.1	10.236	3.32662	4.42397	6.96458	45.0403	11.3009	0.585636	13.1828	3.48476
MC_197	MC197	male	12	145	41	B	41	145	11.7341	2.64891	3.48073	7.76379	36.1329	11.281	0.733971	10.1378	2.95875
MC_199	MC199	male	9	142.5	44.3	C	44.3	142.5	12.6549	3.02036	3.99649	3.1501	29.9745	10.8519	0.728693	11.0888	2.48332
MC_200	MC200	male	9	124.6	26	B	26	124.6	38.0598	2.62426	3.84647	10.0147	49.0274	10.7244	1.12391	7.28816	2.01056
MC_201	MC201	female	12	146.1	32.8	B	32.8	146.1	11.5618	2.66863	3.90964	5.67336	39.066	9.63478	0.489029	15.3275	3.34828
MC_202	MC202	male	12	160	49	B	49	160	11.9216	2.76463	4.17223	7.47138	45.8058	11.2733	0.772103	11.7079	3.63412
MC_203	MC203	male	12	146.3	43.6	B	43.6	146.3	14.8174	2.42481	3.14197	7.89268	41.7831	10.2422	0.984397	11.3322	2.24114
MC_204	MC204	female	12	144.5	32.2	B	32.2	144.5	15.1222	3.29706	5.27948	9.93448	38.7105	7.75861	0.706227	11.3663	3.03619
MC_205	MC205	female	11	157.4	47.5	B	47.5	157.4	7.97389	1.99717	3.08648	4.54682	35.9537	7.63117	0.46676	12.4105	2.86785
MC_206	MC206	male	12	137	36.5	B	36.5	137	21.4511	1.43635	2.20506	4.69961	27.3789	6.673	1.4664	9.57544	2.3041
MC_207	MC207	male	11	145.7	49.5	C	49.5	145.7	22.7861	2.13479	3.08253	6.51985	32.9955	9.13817	1.07637	8.89488	2.66465
MC_208	MC208	male	10	126.5	24.5	B	24.5	126.5	27.9587	3.10104	4.29188	11.6571	49.9311	12.7944	1.28261	10.4187	2.40952
MC_209	MC209	male	12	138	48	C	48	138	13.4	2.05791	3.03994	5.35149	36.0296	8.11845	0.552687	6.47241	1.88703
MC_210	MC210	female	12	148.6	46.5	B	46.5	148.6	26.9496	2.2825	2.6999	6.78908	39.1932	8.91126	1.00978	10.1432	2.82438
MC_211	MC211	male	12	157.4	71	C	71	157.4	17.8736	1.71739	2.65033	4.43882	25.4003	6.58826	1.32358	9.38503	2.4121
MC_212	MC212	female	12	155.7	40.2	B	40.2	155.7	14.2782	2.60131	3.28302	7.09427	33.3109	9.46392	1.05109	14.2147	3.2468
MC_214	MC214	female	11	156	42	B	42	156	14.3974	2.21395	3.87589	8.24284	42.0697	8.94135	0.916792	12.102	3.93703
MC_215	MC215	male	12	136	29.9	B	29.9	136	18.7659	4.01594	6.29028	10.2798	62.3937	15.6109	1.37323	15.8021	4.19128
MC_216	MC216	male	9	135.6	31.2	B	31.2	135.6	13.3776	3.49247	5.08868	10.1677	57.1193	13.956	1.20556	17.9305	4.542
MC_217	MC217	female	12	141.5	27.2	A	27.2	141.5	10.9232	3.51372	5.44631	9.94464	34.626	9.44007	0.591077	10.8419	3.69657
MC_218	MC218	male	12	152.2	33	A	33	152.2	19.6296	2.47046	4.51937	8.54715	56.2561	10.4617	1.37488	12.8163	3.62067
MC_219	MC219	female	12	151.2	52.2	C	52.2	151.2	12.1788	0.919793	1.46858	4.62328	21.242	4.59089	0.949738	7.79263	2.41748
MC_220	MC220	male	12	140.6	33.5	B	33.5	140.6	17.1611	2.49169	4.3137	7.96658	37.6567	9.70381	0.91033	13.2238	3.67764
MC_221	MC221	male	12	143.5	37.5	B	37.5	143.5	6.75272	1.42307	2.0028	4.40313	28.0497	6.82247	0.535886	7.44889	1.94822
MC_223	MC223	male	12	162.3	44	B	44	162.3	26.5832	3.889	4.73948	8.47544	32.1329	13.4546	1.00071	13.567	3.1645
MC_224	MC224	female	12	149.3	45.4	B	45.4	149.3	4.99213	1.91952	2.68645	4.57192	27.9542	8.95603	0.309045	9.69225	2.3556
MC_227	MC227	male	11	146.4	35	B	35	146.4	18.9965	2.06984	3.43589	9.09143	39.3994	8.46841	1.1282	10.3853	3.4695
MC_228	MC228	female	12	154	49.5	B	49.5	154	19.869	2.26102	3.02571	7.5839	42.4409	10.3586	0.729579	6.63121	1.73325
MC_231	MC231	female	12	148.2	42	B	42	148.2	18.5763	2.27601	3.73552	7.13527	42.0633	8.86117	1.04232	6.30918	2.27518
MC_232	MC232	male	12	162	65.4	C	65.4	162	26.5035	3.24555	5.04386	9.30089	55.5125	10.2901	1.15826	9.58221	2.42715
MC_233	MC233	female	12	158	42.2	B	42.2	158	20.7104	2.23027	3.42081	6.89227	37.2235	9.16661	0.667216	9.65583	2.69684
MC_234	MC234	female	12	157.3	45	B	45	157.3	10.2325	3.61599	6.01345	9.77271	40.6582	8.47433	0.863979	12.2264	3.33206
MC_235	MC235	female	11	147.5	30	A	30	147.5	37.9331	3.80571	4.64351	10.3689	49.5663	14.9681	1.36842	14.4336	4.03986
MC_236	MC236	male	11	152.1	41.5	B	41.5	152.1	42.5696	4.14271	8.32234	11.3018	60.8037	15.0763	2.39397	12.5671	5.1167
MC_237	MC237	female	11	153	40.8	B	40.8	153	6.74998	1.87651	2.58975	5.86917	31.0989	8.82196	0.397361	9.79767	2.83223
MC_239	MC239	female	12	153.9	44.5	B	44.5	153.9	5.6448	1.56065	2.31906	5.45035	32.2	7.66668	0.432627	6.90124	2.78553
MC_240	MC240	female	9	140	32.9	B	32.9	140	33.9902	3.76806	4.86837	14.4396	54.7653	14.4675	1.57894	13.2241	3.47468
MC_241	MC241	male	11	144.5	37.7	B	37.7	144.5	12.3625	1.51346	2.10724	4.60022	26.1195	6.70861	1.08761	11.6011	2.61099
MC_242	MC242	female	11	146.2	43	B	43	146.2	7.42013	1.17344	2.12497	4.78432	28.2434	5.05465	0.614698	6.04539	2.46365
MC_243	MC243	male	11	149.1	42	B	42	149.1	24.6749	3.04153	3.54515	10.908	36.3075	10.2875	1.71521	14.3456	3.57593
MC_244	MC244	male	11	157.5	57.7	C	57.7	157.5	33.121	1.76092	2.52793	6.93226	29.6444	6.11237	1.86423	9.21011	3.03032
MC_246	MC246	female	9	137.2	27.5	B	27.5	137.2	14.4754	4.8785	5.60173	11.4201	55.5555	17.2164	0.669017	14.9664	4.0131
MC_247	MC247	male	9	141	37	B	37	141	37.534	2.95545	4.35777	10.3645	36.8643	10.3117	2.64578	12.5056	3.67605
MC_248	MC248	female	11	153.5	40.5	B	40.5	153.5	30.6281	5.93925	10.6332	14.2791	47.869	12.2494	0.987683	17.181	4.51409
MC_250	MC250	male	11	160.2	41	B	41	160.2	11.4438	3.30914	4.58494	5.83701	45.4199	8.93795	0.885028	12.019	2.82084
MC_251	MC251	male	11	155.7	50.7	B	50.7	155.7	20.6782	1.65981	3.02869	4.79358	28.2733	6.92476	1.54033	10.3527	3.35488
MC_252	MC252	male	11	144	36	B	36	144	5.553	1.78972	3.11329	4.15614	37.4499	6.83132	0.337084	8.52908	2.54114
MC_253	MC253	female	12	148	48.7	B	48.7	148	19.3743	1.40367	2.7543	6.73189	40.1058	6.77252	1.46625	12.4557	3.83904
MC_254	MC254	female	12	157.6	47	B	47	157.6	13.6366	4.10436	5.82779	8.2241	58.6827	16.02	0.746793	12.4145	4.01067
MC_255	MC255	female	12	148	40.6	B	40.6	148	8.89498	1.50828	2.43084	5.01054	31.8228	6.49858	0.733762	14.2133	4.59159
MC_256	MC256	male	12	161.2	57.5	B	57.5	161.2	24.3279	1.98749	3.28492	8.63335	37.6715	8.10674	2.1454	13.6395	3.98678
MC_257	MC257	female	12	158.6	43	B	43	158.6	10.4673	1.31551	1.83341	4.14304	27.4869	6.69991	0.664007	8.50988	2.59377
MC_259	MC259	male	12	145.1	42	B	42	145.1	15.9495	2.69101	3.74811	7.7494	30.0225	5.99177	0.86005	12.4807	3.22638
MC_261	MC261	male	11	151.6	41.5	B	41.5	151.6	11.6281	2.92375	3.82382	5.66439	36.7747	12.2035	0.906013	13.7966	3.35262
MC_262	MC262	female	12	149.2	41.5	B	41.5	149.2	8.97247	3.91805	5.54186	8.9809	63.4434	15.8972	0.41929	11.9667	3.60279
MC_263	MC263	male	11	150.8	43.8	B	43.8	150.8	4.0346	1.7068	2.91055	4.65925	32.5018	8.40477	0.539876	11.0762	3.43142
MC_264	MC264	male	12	154	48.5	B	48.5	154	5.34913	1.69032	2.7739	5.16671	45.0526	7.37457	0.359725	12.1882	3.28954
MC_265	MC265	female	11	150	40.3	B	40.3	150	12.867	2.04544	3.35356	5.9885	49.8045	8.86117	0.862178	9.38601	2.59192
MC_266	MC266	male	12	145.8	37	B	37	145.8	12.8871	3.62602	5.59899	8.72044	58.6252	13.747	0.971213	15.1916	4.18744
MC_267	MC267	female	12	141.5	35.5	B	35.5	141.5	6.98363	2.03114	3.00773	7.16474	42.5988	9.39352	0.607864	12.5419	3.96168
MC_269	MC269	male	11	159.5	45	B	45	159.5	12.213	1.67963	3.24108	5.14034	44.6919	6.74748	0.515975	11.2709	3.06515
MC_270	MC270	male	9	142.8	34	B	34	142.8	12.2272	4.99862	7.5534	10.849	59.7429	17.5215	0.506809	16.1782	4.44514
MC_271	MC271	female	9	132.2	28.5	B	28.5	132.2	7.00845	4.20266	5.94235	9.49367	51.3585	15.6918	0.559585	16.5635	4.59486
MC_274	MC274	female	11	156.6	49	B	49	156.6	10.9392	2.992	3.47616	7.70737	51.6187	12.1567	0.609562	12.9147	3.79986
MC_275	MC275	male	12	161.9	45.2	B	45.2	161.9	5.31245	3.09329	6.03887	9.93367	42.2038	8.85684	0.464198	9.42436	3.9176
MC_277	MC277	male	12	169.1	48.2	B	48.2	169.1	28.8862	3.99002	6.31381	10.3722	55.6296	15.3202	1.68994	14.6457	6.41801
MC_280	MC280	female	12	145.3	35.1	B	35.1	145.3	14.4261	1.68448	2.68466	6.97764	41.2169	8.3417	1.34718	9.54819	3.07052
MC_281	MC281	female	11	147	32.2	B	32.2	147	12.6442	3.89306	4.22143	7.15625	45.3748	15.7953	0.923379	14.6396	3.36956
MC_283	MC283	female	12	146.5	32	B	32	146.5	4.12414	2.0687	3.06456	6.13013	38.3089	9.4473	0.457625	10.4297	3.85485
MC_285	MC285	female	12	151.9	43.4	B	43.4	151.9	15.8091	2.58594	3.8084	9.12444	43.8845	10.7101	1.47454	10.9718	4.19851
MC_290	MC290	male	11	148	53	C	53	148	2.70881	1.67016	3.34459	4.66076	49.7911	6.7787	0.256962	9.41443	3.50578
MC_291	MC291	male	11	144	34.2	B	34.2	144	9.22116	4.41815	6.51889	7.66001	60.1439	18.858	1.49584	20.5618	4.23105
MC_294	MC294	female	12	156.4	47.1	B	47.1	156.4	19.7829	1.179	2.30503	5.14089	36.8803	5.28326	0.996849	7.59383	2.45241
MC_295	MC295	female	12	141	33.5	B	33.5	141	5.44247	2.16717	2.99786	5.13765	35.9499	9.89483	0.3618	11.9906	3.28542
MC_296	MC296	female	10	157	54.8	B	54.8	157	18.315	3.11212	4.15162	7.08279	47.903	11.5967	1.2335	13.8752	4.09479
MC_299	MC299	female	12	167	70	C	70	167	7.73444	1.19716	1.90952	4.40596	32.227	5.59545	0.631163	7.84472	2.50657
MC_300	MC300	male	12	148	50	C	50	148	15.979	2.62895	4.13016	7.2557	40.1957	6.92543	0.764377	10.8203	2.94215
MC_301	MC301	male	12	149.4	41	B	41	149.4	15.97	2.51524	3.67341	5.51711	31.9307	10.3592	1.10048	11.2008	3.25635
MC_302	MC302	male	12	136	34	B	34	136	7.3945	1.92875	2.73583	4.23317	36.2871	9.28124	0.527376	15.177	3.27856
MC_303	MC303	male	12	147.5	35	B	35	147.5	10.6226	1.98599	2.62376	4.26567	35.4381	8.55005	1.02799	12.4368	3.77375
MC_304	MC304	male	12	161.4	41.5	B	41.5	161.4	14.8644	1.37677	2.21819	4.49674	28.8409	5.77433	0.76798	9.26049	3.25107
MC_305	MC305	female	12	147.8	35	B	35	147.8	12.8672	2.56868	2.94266	6.51349	45.112	10.8806	0.698904	8.38775	2.90186
MC_306	MC306	male	12	155.5	54.1	B	54.1	155.5	4.77333	1.62836	2.86352	4.57259	33.5222	7.35522	0.654849	7.49714	2.59988
MC_307	MC307	male	12	138.8	29	B	29	138.8	7.61649	3.36613	4.77276	6.80246	41.529	14.1964	0.524063	11.4742	3.68342
MC_308	MC308	female	12	149.3	38	B	38	149.3	7.58017	1.53707	2.12149	3.98436	28.6655	7.67572	0.52624	8.04415	2.46689
MC_309	MC309	female	12	163	47.2	B	47.2	163	10.5731	3.19004	4.50451	7.05255	47.7382	13.3955	0.569429	10.0946	3.25156
MC_310	MC310	female	12	154.5	54	B	54	154.5	2.83099	1.54757	2.37507	3.27689	27.9371	8.05039	0.371429	7.2141	2.86013
MC_311	MC311	male	12	163.5	50	B	50	163.5	16.458	2.49721	3.88876	6.1874	39.5894	9.39531	1.38289	13.8666	4.28533
MC_312	MC312	male	12	148.6	44	B	44	148.6	6.57995	2.87206	4.30986	6.37333	36.9204	7.42319	0.508922	9.33717	2.28476
MC_313	MC313	male	12	145.1	41.2	B	41.2	145.1	7.43802	1.3823	2.31442	4.97079	34.4235	6.64051	0.88987	6.85739	2.57277
MC_315	MC315	male	9	137.5	37	B	37	137.5	14.4934	1.90972	2.53441	6.49613	37.9001	8.5058	1.28868	13.0659	3.62434
MC_316	MC316	female	9	126.1	22.8	B	22.8	126.1	49.7528	2.56773	4.22403	10.9624	47.0574	9.97262	1.91375	12.2866	3.32113
MC_318	MC318	female	9	134.8	29.2	B	29.2	134.8	10.5251	3.33557	4.97145	8.97255	51.6685	14.4218	0.594806	14.382	4.24974
MC_319	MC319	female	9	133	34	B	34	133	22.5917	2.81486	3.66718	7.86725	48.158	11.2951	1.07782	18.2818	4.22542
MC_320	MC320	female	10	128.1	25	B	25	128.1	6.87166	1.93321	3.23708	5.86272	35.736	9.92839	1.0486	13.9077	2.95149
MC_321	MC321	male	10	150.5	44	B	44	150.5	13.6912	2.04353	3.49478	5.60788	40.6706	8.14924	0.675635	14.9155	3.67696
MC_322	MC322	female	10	139.8	30	B	30	139.8	12.8686	3.22523	4.37246	7.14908	40.7728	13.4232	0.921434	17.077	4.22831
MC_323	MC323	female	10	138	27.5	B	27.5	138	6.96825	2.09738	2.88615	4.95614	33.1235	10.8512	0.606489	14.8895	3.33576
MC_324	MC324	female	10	133	28	B	28	133	11.2596	3.98328	6.66918	8.71699	50.0991	10.6523	0.466454	12.537	3.58196
MC_325	MC325	female	9	138.4	29.5	B	29.5	138.4	9.18245	3.49322	5.37663	9.27971	51.0791	13.1362	0.763604	15.5905	4.95636
MC_326	MC326	male	10	142.2	35.4	B	35.4	142.2	22.1041	3.65823	6.04833	9.12268	65.87	15.2945	0.877496	14.62	4.40287
MC_327	MC327	male	9	138.3	35.5	B	35.5	138.3	29.6955	2.483	3.50073	7.23528	49.9643	9.50752	1.39308	15.2347	3.97966
MC_328	MC328	female	9	134.5	32	B	32	134.5	5.86102	2.15501	2.98802	5.35623	39.7092	9.95257	0.366916	14.8718	3.89872
MC_329	MC329	male	10	138.6	33	B	33	138.6	10.8898	1.12229	1.91258	4.94646	29.1967	6.1001	1.31232	9.84856	2.89546
MC_330	MC330	female	9	143	37.4	B	37.4	143	12.3261	1.01041	1.69784	4.95386	33.9549	4.48167	0.908151	9.17976	2.53572
MC_332	MC332	female	10	134.4	36	B	36	134.4	19.4234	1.67875	3.48594	8.59498	43.3852	6.86432	1.49865	13.2479	3.81566
MC_333	MC333	male	10	142.9	36.5	B	36.5	142.9	36.6231	4.06032	5.54606	10.6645	64.1369	14.9602	1.52437	10.8381	4.12314
MC_334	MC334	male	10	141.2	28.8	B	28.8	141.2	14.0763	2.9454	4.74586	5.37094	45.3363	11.8904	0.783557	14.9813	4.4581
MC_335	MC335	female	10	139.3	37.3	B	37.3	139.3	10.7952	2.67014	3.74116	6.13176	45.1643	11.0022	0.443516	11.117	2.89537
MC_336	MC336	male	9	130.5	26.3	B	26.3	130.5	25.2637	2.00874	3.46686	8.38137	25.8641	6.11688	0.709922	9.2539	2.70305
MC_337	MC337	female	9	130.8	27	B	27	130.8	12.6456	2.79805	4.34662	7.57548	48.7677	11.9305	0.855558	18.1452	4.76587
MC_339	MC339	female	9	143.1	32	B	32	143.1	14.7257	2.25753	3.59841	8.24628	48.5242	8.76424	1.05886	15.9335	4.12609
MC_340	MC340	male	9	131.1	33.5	B	33.5	131.1	22.3982	3.58183	5.95236	12.3887	75.7535	11.5391	1.19029	12.7688	3.24943
MC_341	MC341	male	9	142.5	47.8	C	47.8	142.5	17.7149	1.87065	3.67734	7.32814	39.9621	7.47469	2.15658	8.04399	3.17866
MC_342	MC342	female	11	141.6	32.2	B	32.2	141.6	11.3549	2.55597	3.70509	7.21182	36.7927	11.6502	0.95019	14.4787	3.9625
MC_343	MC343	male	10	125.8	24.2	B	24.2	125.8	9.61833	2.68204	4.20402	8.53012	63.2399	10.3496	0.777949	10.0302	3.40776
MC_344	MC344	male	9	132	28	B	28	132	39.5151	2.9804	4.90945	10.5454	56.9237	11.2254	2.03613	16.8054	4.51554
MC_345	MC345	female	9	144	36.6	B	36.6	144	14.2237	3.28285	4.74228	6.71927	47.9608	11.2566	0.662377	14.1084	3.42349
MC_346	MC346	male	9	131	27	B	27	131	19.6661	3.80112	5.33328	8.42421	50.5316	13.9156	1.21923	17.6047	3.68695
MC_347	MC347	female	9	121.7	26.3	B	26.3	121.7	6.00918	2.4898	3.48488	5.62257	25.4367	9.52968	0.43719	11.2985	3.10561
MC_348	MC348	male	9	131.5	36	C	36	131.5	27.7775	2.65197	4.51276	6.86545	48.1512	9.6603	0.956856	9.90755	3.06026
MC_349	MC349	female	9	130.3	27.8	B	27.8	130.3	9.50542	4.30609	6.27536	10.7622	44.4266	11.5104	0.564779	14.6469	3.46546
MC_350	MC350	male	9	145	48	C	48	145	20.4692	2.17668	3.79506	6.85254	51.3684	8.34592	1.00573	8.89382	2.86689
MC_351	MC351	female	10	143.7	40.9	B	40.9	143.7	20.0892	1.65995	3.17986	6.35106	35.733	7.70708	1.10955	8.26183	2.97053
MC_353	MC353	female	10	141	31.8	B	31.8	141	5.68431	2.07218	3.16866	5.69605	44.4571	10.4703	0.352677	13.088	2.9659
MC_354	MC354	female	10	145	37	B	37	145	8.13719	3.60538	5.38214	7.19509	58.2374	15.187	0.464016	14.0412	3.48373
MC_355	MC355	male	10	139	27.5	B	27.5	139	17.8746	2.81564	4.50693	9.07154	52.4362	12.8085	1.383	15.3423	3.42905
MC_356	MC356	female	9	139.7	31	B	31	139.7	30.3337	3.68659	5.03042	9.30676	60.9667	13.3499	1.10113	13.5721	3.23841
MC_357	MC357	female	9	137.6	30.3	B	30.3	137.6	27.9512	2.65077	4.35532	9.05891	70.6312	11.3925	1.34051	9.70361	3.0814
MC_358	MC358	female	9	140.2	29.2	B	29.2	140.2	25.8273	5.36349	7.93152	16.6886	102.163	19.3705	0.979588	18.6927	4.82423
MC_359	MC359	male	10	128.7	26.5	B	26.5	128.7	49.7553	7.17209	12.3112	13.0386	79.1161	16.6347	1.07893	12.3263	2.98358
MC_360	MC360	male	9	133	26	B	26	133	13.2905	4.1924	5.81627	8.82755	62.3212	16.3472	0.45117	14.6281	3.88191
MC_363	MC363	male	9	132.5	39.6	C	39.6	132.5	36.9684	3.46194	5.24923	10.3919	58.2089	13.5033	1.68121	9.59583	2.65289
MC_364	MC364	female	10	143.8	36.5	B	36.5	143.8	28.6657	6.58617	9.18509	11.4226	73.7951	21.5866	0.975864	18.164	5.02646
MC_365	MC365	male	9	130	29.8	B	29.8	130	7.77087	1.62027	2.7403	6.83702	44.5498	8.06223	0.915857	12.0851	3.11945
MC_366	MC366	male	9	129	22.9	B	22.9	129	31.7924	4.39605	5.87073	10.421	78.9032	15.6717	1.44998	17.4561	4.12518
MC_367	MC367	male	9	136.1	29	B	29	136.1	18.611	2.28491	3.73553	8.53822	46.6738	9.81988	1.3952	14.6255	3.71043
MC_370	MC370	female	10	131.4	29	B	29	131.4	9.73664	3.55365	5.20919	8.84095	58.3471	13.8074	0.773324	16.107	3.86018
MC_371	MC371	female	9	142.2	33.5	B	33.5	142.2	9.03737	3.32293	4.65148	9.1847	63.5897	14.5414	0.736371	13.3735	3.71603
MC_372	MC372	female	10	135	27	B	27	135	10.5483	4.07803	4.18491	5.99118	46.7618	14.1818	0.45306	11.9447	3.12936
MC_373	MC373	male	10	141.5	41.5	B	41.5	141.5	18.4903	4.6766	5.68494	10.9714	65.3116	20.75	1.02655	9.96947	2.26772
MC_374	MC374	male	10	141.7	32.2	B	32.2	141.7	32.0387	2.92835	4.53707	9.70634	42.1133	12.6779	2.57315	9.97536	4.33696
MC_375	MC375	female	9	135	24	A	24	135	10.1011	2.04758	4.23503	8.60604	46.5529	6.59132	1.50729	10.0015	3.1022
MC_377	MC377	male	10	135.2	29	B	29	135.2	13.7188	5.38948	6.41804	8.54647	65.5714	21.5832	0.499672	14.4944	3.30875
MC_378	MC378	male	10	134.2	27.8	B	27.8	134.2	27.5411	5.22182	7.38943	9.80182	78.6861	16.4985	1.01352	14.334	3.61072
MC_379	MC379	female	10	124.2	17.5	A	17.5	124.2	10.0986	4.12759	7.1518	7.09269	69.5435	14.843	0.432327	7.68717	2.52751
MC_380	MC380	male	9	137.2	30.2	B	30.2	137.2	12.759	2.78766	4.79037	8.84553	74.953	12.8379	0.687597	13.1614	2.53113
MC_381	MC381	female	9	149.5	39.5	B	39.5	149.5	10.2563	3.61211	5.17949	7.93229	56.8502	16.1895	0.680815	12.3686	3.92009
MC_382	MC382	female	9	135.5	28.9	B	28.9	135.5	19.5386	5.63164	8.14376	12.8929	78.7021	21.9243	0.897702	16.4071	4.11921
MC_383	MC383	female	9	134.3	28	B	28	134.3	5.13966	2.15075	3.92156	6.97809	56.7693	10.5794	0.432361	11.1986	3.69223
MC_384	MC384	male	9	125	28	B	28	125	8.1546	2.69436	3.85687	5.6382	54.3675	11.6477	0.471268	9.86216	3.23258
MC_385	MC385	male	9	135.4	44	C	44	135.4	15.2306	3.24262	4.405	8.99898	71.6178	12.9303	0.769177	13.5742	2.45785
MC_386	MC386	female	9	130.3	26.3	B	26.3	130.3	11.6439	2.44919	3.81013	8.44537	49.2315	11.8819	0.872558	14.1709	3.39158
MC_388	MC388	female	10	133.6	27.8	B	27.8	133.6	18.8014	3.41682	6.24937	12.9202	68.8945	8.78207	0.947447	12.7631	3.25672
MC_390	MC390	male	10	131.3	28	B	28	131.3	14.2974	2.44239	4.1	6.88228	51.7539	11.0619	0.955453	11.6899	3.2827
MC_391	MC391	female	10	149	40	B	40	149	15.1558	3.7168	4.55493	8.67371	56.7044	16.807	0.873623	13.8277	3.46139
MC_392	MC392	female	9	134.8	32.6	B	32.6	134.8	20.3714	2.85439	4.57192	8.64662	68.9472	11.6705	0.91104	9.77391	2.61979
MC_394	MC394	male	9	133	27	B	27	133	13.8569	4.25009	6.22554	10.3736	76.4747	18.383	0.957279	15.5131	3.49848
MC_395	MC395	male	9	134.1	33.5	B	33.5	134.1	22.2748	4.24185	6.25489	9.5419	57.4157	16.5375	1.11435	11.2299	2.9254
MC_396	MC396	male	9	138.1	27.6	B	27.6	138.1	5.50204	2.84091	4.32291	5.6454	49.3029	12.7665	0.351041	16.0846	3.75504
MC_398	MC398	female	9	133.5	22.8	A	22.8	133.5	15.7406	4.7096	7.36107	7.56772	79.6967	17.1115	0.658904	14.3648	3.57703
MC_399	MC399	male	9	132.3	29.9	B	29.9	132.3	10.7381	3.77746	5.50165	4.47293	40.778	14.1617	0.343047	10.6733	2.86799
MC_401	MC400	female	9	126.3	22.2	B	22.2	126.3	33.1678	3.82577	6.5138	12.3669	39.1244	10.8703	1.4347	12.4979	3.63206
MC_402	MC401	male	9	131.4	26.8	B	26.8	131.4	6.79283	3.05892	4.62573	8.54701	55.2323	13.0778	0.960956	12.4171	3.65018
MC_404	MC404	male	9	138.8	30	B	30	138.8	40.4963	2.53445	4.66617	12.4571	61.4517	10.9825	3.83592	13.0791	3.48865
MC_405	MC405	male	10	136.2	32.5	B	32.5	136.2	3.5401	2.35302	3.93095	6.18571	42.0562	12.0847	0.650978	11.8588	4.05193
MC_406	MC406	female	9	139.1	29	B	29	139.1	19.1629	2.97895	4.36579	9.28081	67.9326	11.9657	1.128	13.6277	3.84713
MC_407	MC407	male	9	126.4	24.4	B	24.4	126.4	52.8508	6.03599	9.89346	17.19	82.4897	22.7812	3.54487	17.2919	5.49984
MC_409	MC409	male	9	131	32	B	32	131	9.76559	2.9934	5.31525	6.91879	51.2635	9.81112	0.540008	10.6551	3.45375
MC_410	MC410	male	9	133.5	29.5	B	29.5	133.5	6.96102	4.27722	6.99932	7.06165	53.0245	16.6129	0.616159	14.351	4.27906
MC_411	MC411	male	9	136	32.2	B	32.2	136	29.8396	6.63224	10.2236	15.5017	70.8627	15.9878	0.974876	16.1161	3.48586
MC_412	MC412	male	9	127.7	28.5	B	28.5	127.7	61.4432	3.52351	6.24556	15.4379	84.2879	13.0297	2.4088	10.1191	2.57846
MC_413	MC413	male	10	137	51	C	51	137	54.4545	2.62924	6.02553	10.4855	57.2775	10.0989	1.87699	7.60996	2.60918
MC_414	MC414	male	9	129.2	28.4	B	28.4	129.2	17.8005	3.26814	5.07307	9.57471	48.7355	14.3902	1.01691	13.6493	3.56934
MC_416	MC416	female	9	140	28.9	B	28.9	140	24.6408	2.06837	4.074	7.55628	48.2767	8.69226	1.3586	12.8122	3.77127
MC_417	MC417	male	9	140.7	34	B	34	140.7	45.5369	2.8884	4.69157	10.5985	61.9604	11.7777	1.51809	10.2957	2.4337
MC_419	MC419	female	10	141.2	36.8	B	36.8	141.2	11.126	2.33769	3.27325	5.78121	43.2905	10.3568	0.526609	12.1512	2.46124
MC_420	MC420	female	10	139.3	29	B	29	139.3	10.5252	4.14682	6.66816	12.757	70.8464	16.2512	0.881485	16.5543	5.11183
MC_421	MC421	male	11	150	43	B	43	150	27.8773	5.20295	6.68817	10.2341	75.245	18.7984	0.990037	15.2427	3.3737
MC_422	MC422	male	10	145.6	52.8	C	52.8	145.6	47.4853	5.25951	10.8226	13.5512	80.8681	11.3551	1.49502	11.745	2.37502
MC_423	MC423	female	10	136.5	28.4	B	28.4	136.5	21.0122	3.38071	5.54598	12.0313	75.7216	12.5885	2.19122	16.9951	3.86145
MC_426	MC426	male	10	137.8	34.5	B	34.5	137.8	15.6302	2.53336	4.42147	8.38212	59.9932	11.8039	0.730081	9.96403	2.80957
MC_427	MC427	female	9	134.8	30	B	30	134.8	17.3677	4.62322	7.63463	13.7584	85.7575	17.6984	1.11735	16.6989	4.16944
MC_428	MC428	male	10	144	37	B	37	144	60.9677	2.90585	4.7777	11.7379	52.8516	11.3077	2.95189	14.0967	3.41207
MC_429	MC429	female	10	141.9	33.6	B	33.6	141.9	39.2797	7.32685	9.61905	12.618	73.2467	22.5567	1.16773	17.0014	4.71243
MC_433	MC433	male	10	144.5	30.7	B	30.7	144.5	30.2214	6.05799	8.90563	12.854	81.8753	22.3208	1.03505	17.7399	4.18239
MC_434	MC434	male	10	150.6	38.5	B	38.5	150.6	19.4926	3.37001	4.68751	8.78754	62.8347	15.0549	1.13445	17.7512	3.51929

## Sheet: Figure S1
Figure S1: The EICs of the plasmalogens standard and sample
A. Standard							B. Sample

## Sheet: Figure S2
Figure S2: The EICs of the plasmalogens in representative quality control (QC) samples
